# Supplementary material for: Is There an Association between Health Risk Behaviours and Academic Achievement among University Students?
Source: Int J Environ Res Public Health. 2021 Aug 5;18(16):8314. doi: 10.3390/ijerph18168314 (PMC8392864; doi:10.3390/ijerph18168314)
Supplement: Supplementary file 1 [file ijerph-18-08314-s001.zip]

Archive with 1 entries (1 files):
- ijerph-1319052-supplementary.pdf
